# Supplementary material for: Detection of M2-Type Anti-Mitochondrial Autoantibodies against Specific Subunits in the Diagnosis of Primary Biliary Cholangitis in Patients with Discordant Results
Source: Diagnostics (Basel). 2023 May 24;13(11):1840. doi: 10.3390/diagnostics13111840 (PMC10252559; doi:10.3390/diagnostics13111840)
Supplement: Supplementary file 1 [file diagnostics-13-01840-s001.zip]

Archive with 1 entries (1 files):
- diagnostics-2333848-supplementary.pdf
